# Supplementary material for: Changes in mode of travel to work: a natural experimental study of new transport infrastructure
Source: Int J Behav Nutr Phys Act. 2015 Jun 20;12:81. doi: 10.1186/s12966-015-0239-8 (PMC4496849; doi:10.1186/s12966-015-0239-8)
Supplement: Additional file 3: — Predictors of a change in public transport mode share. [file 12966_2015_239_MOESM3_ESM.xls]

## Sheet: Sheet1
Additional file 3: Predictors of a change in public transport mode share
Decrease				Adjusted for commute characteristics		Adjusted for commute and sociodemographic characteristics		Maximally adjusted model		Sensitivity analysis S1:		Sensitivity analysis S2:		Sensitivity analysis S3:		Sensitivity analysis S4:
		Unadjusted								including baseline		including parking		non-movers only		perfect diaries only
Exposure		0.82 (0.68, 0.99)	*	0.90 (0.67, 1.20)		0.92 (0.68, 1.25)		0.91 (0.66, 1.24)		0.93 (0.63, 1.37)		0.92 (0.66, 1.27)		0.99 (0.66, 1.49)		1.03 (0.71, 1.48)
Commute distance				1.01 (0.97, 1.06)		1.01 (0.96, 1.06)		1.01 (0.96, 1.06)		0.92 (0.86, 0.99)		1.01 (0.96, 1.06)		1.01 (0.95, 1.07)		1.01 (0.96, 1.07)
Change in commute distance				0.98 (0.91, 1.05)		0.97 (0.89, 1.05)		0.97 (0.89, 1.06)		0.88 (0.78, 1.00)		0.97 (0.89, 1.06)		1.17 (0.13, 10.58)		0.94 (0.85, 1.04)
Gender (ref:male)	Female					1.15 (0.57, 2.35)		1.16 (0.57, 2.36)		1.30 (0.52, 3.23)		1.03 (0.50, 2.14)		1.27 (0.49, 3.30)		1.75 (0.73, 4.20)
Age	≤30					1.08 (0.38, 3.09)		1.07 (0.37, 3.08)		0.60 (0.15, 2.46)		0.92 (0.31, 2.77)		0.99 (0.15, 6.54)		1.07 (0.32, 3.53)
(ref:31-40)	41-50					0.89 (0.37, 2.13)		0.90 (0.37, 2.17)		0.63 (0.21, 1.85)		0.91 (0.37, 2.24)		0.50 (0.16, 1.56)		1.00 (0.34, 2.92)
	51-60					0.53 (0.21, 1.36)		0.53 (0.20, 1.37)		0.39 (0.12, 1.35)		0.57 (0.21, 1.50)		0.54 (0.17, 1.73)		1.06 (0.32, 3.50)
	61+					0.92 (0.26, 3.26)		0.93 (0.26, 3.34)		0.97 (0.22, 4.22)		1.00 (0.27, 3.64)		0.52 (0.09, 3.16)		1.45 (0.32, 6.67)
Education level (ref:less than degree)	Degree					0.57 (0.29, 1.14)		0.57 (0.29, 1.14)		0.80 (0.33, 1.95)		0.57 (0.29, 1.15)		0.52 (0.21, 1.26)		0.52 (0.23, 1.17)
Housing tenure (ref:not owner)	Owner					0.78 (0.35, 1.76)		0.79 (0.35, 1.77)		0.74 (0.27, 2.05)		0.82 (0.35, 1.95)		0.51 (0.15, 1.65)		0.43 (0.16, 1.15)
Driving licence (ref:no)	Yes					0.56 (0.22, 1.42)		0.57 (0.22, 1.47)		1.54 (0.44, 5.37)		0.65 (0.23, 1.85)		0.39 (0.10, 1.51)		0.58 (0.19, 1.78)
Access to a bicycle (ref:no)	Yes					0.45 (0.21, 0.98)	*	0.45 (0.21, 0.98)	*	1.12 (0.39, 3.27)		0.42 (0.19, 0.93)	*	0.79 (0.26, 2.39)		0.48 (0.20, 1.17)
Child(ren) in household (ref:no)	Yes					0.38 (0.15, 0.93)	*	0.37 (0.15, 0.92)	*	0.33 (0.11, 1.01)		0.40 (0.16, 0.99)	*	0.48 (0.16, 1.43)		0.38 (0.13, 1.13)
New child in household (ref:no)	Yes					0.30 (0.04, 2.54)		0.30 (0.04, 2.56)		0.51 (0.05, 5.43)		0.28 (0.03, 2.47)		0.34 (0.03, 3.24)		0.37 (0.04, 3.24)
Limiting health condition (ref:no)	Yes					0.90 (0.30, 2.72)		0.88 (0.29, 2.69)		1.02 (0.25, 4.14)		0.66 (0.21, 2.14)		0.37 (0.08, 1.81)		0.65 (0.16, 2.61)
Pcs8						0.95 (0.90, 0.99)	*	0.95 (0.90, 0.99)	*	0.95 (0.89, 1.01)		0.94 (0.90, 0.99)	*	0.93 (0.87, 0.99)	*	0.96 (0.90, 1.01)
Mcs8						0.97 (0.93, 1.01)		0.96 (0.93, 1.00)		0.95 (0.90, 1.00)		0.96 (0.92, 1.00)		0.95 (0.90, 1.01)		0.98 (0.93, 1.03)
Type of settlement (ref:urban)	Town & Fringe							0.97 (0.40, 2.33)		1.09 (0.33, 3.54)		0.89 (0.36, 2.19)		1.59 (0.51, 4.94)		0.85 (0.30, 2.41)
	Village, Hamlet & Isolated Dwellings							0.93 (0.35, 2.44)		1.42 (0.41, 4.99)		0.88 (0.33, 2.37)		1.01 (0.29, 3.51)		0.86 (0.26, 2.80)
Baseline public transport commute share										156.44 (42.17, 580.39)	**
Change in car parking at work from parking to no parking (ref: no)	Yes to no											3.19 (1.45, 7.03)
Car ownership (ref:no car)	One car											0.52 (0.19, 1.42)
	Two or more cars											0.72 (0.25, 2.13)
Constant		0.10 (0.06, 0.18)	**	0.11 (0.06, 0.19)	**	114.65 (2.19, 5998.57)	*	125.75 (2.36, 6702.31)	*	26.32 (0.16, 4443.36)		315.61 (4.58, 21742.84)	**	1379.01 (4.60, 413237.40)	*	42.84 (0.45, 4042.92)
Increase				Adjusted for commute characteristics		Adjusted for commute and sociodemographic characteristics		Maximally adjusted model		Sensitivity analysis S1:		Sensitivity analysis S2:		Sensitivity analysis S3:		Sensitivity analysis S4:
		Unadjusted								including baseline		including parking		non-movers only		perfect diaries only
Exposure		0.94 (0.77, 1.14)		1.07 (0.82, 1.41)		1.16 (0.86, 1.55)		1.26 (0.92, 1.72)		1.28 (0.93, 1.74)		1.28 (0.93, 1.76)		1.30 (0.91, 1.86)		1.43 (1.00, 2.05)
Commute distance				1.04 (1.00, 1.08)		1.04 (1.00, 1.09)		1.04 (0.99, 1.09)		1.03 (0.98, 1.08)		1.04 (0.99, 1.09)		1.05 (1.00, 1.11)		1.05 (0.99, 1.10)
Change in commute distance				1.02 (0.97, 1.07)		1.03 (0.98, 1.09)		1.03 (0.97, 1.09)		1.03 (0.97, 1.09)		1.03 (0.97, 1.09)		3.08 (0.06, 146.50)		1.06 (0.95, 1.19)
Gender (ref:male)	Female					1.44 (0.71, 2.94)		1.37 (0.67, 2.82)		1.43 (0.70, 2.92)		1.35 (0.65, 2.79)		2.08 (0.78, 5.58)		1.34 (0.58, 3.07)
Age	≤30					0.46 (0.10, 2.00)		0.44 (0.10, 1.95)		0.44 (0.10, 1.97)		0.46 (0.10, 2.14)		-		0.10 (0.01, 1.06)
(ref:31-40)	41-50					1.55 (0.61, 3.93)		1.36 (0.53, 3.51)		1.35 (0.52, 3.54)		1.34 (0.52, 3.48)		0.77 (0.23, 2.58)		1.25 (0.42, 3.68)
	51-60					1.65 (0.61, 4.49)		1.44 (0.52, 3.96)		1.46 (0.52, 4.04)		1.36 (0.49, 3.78)		1.32 (0.39, 4.53)		2.02 (0.62, 6.62)
	61+					3.78 (1.07, 13.40)		3.36 (0.93, 12.09)		3.32 (0.91, 12.04)		3.29 (0.89, 12.08)		3.12 (0.67, 14.46)		2.81 (0.58, 13.69)
Education level (ref:less than degree)	Degree					1.17 (0.56, 2.45)		1.12 (0.53, 2.36)		1.17 (0.55, 2.50)		1.17 (0.55, 2.48)		1.09 (0.44, 2.70)		1.02 (0.43, 2.41)
Housing tenure (ref:not owner)	Owner					0.40 (0.17, 0.98)	*	0.38 (0.16, 0.92)	*	0.38 (0.16, 0.92)	*	0.33 (0.13, 0.81)	*	0.80 (0.17, 3.75)		0.19 (0.06, 0.57)	**
Driving licence (ref:no)	Yes					1.00 (0.27, 3.68)		0.85 (0.22, 3.23)		0.95 (0.24, 3.79)		0.52 (0.13, 2.16)		0.99 (0.11, 9.09)		0.76 (0.17, 3.47)
Access to a bicycle (ref:no)	Yes					0.50 (0.21, 1.22)		0.45 (0.19, 1.11)		0.49 (0.19, 1.24)		0.41 (0.16, 1.04)		0.60 (0.20, 1.82)		0.65 (0.22, 1.97)
Child(ren) in household (ref:no)	Yes					1.27 (0.59, 2.74)		1.21 (0.55, 2.63)		1.19 (0.55, 2.60)		1.21 (0.55, 2.64)		1.29 (0.49, 3.41)		0.99 (0.41, 2.43)
New child in household (ref:no)	Yes					0.52 (0.06, 4.51)		0.60 (0.07, 5.22)		0.64 (0.07, 5.51)		0.55 (0.06, 4.86)		-		-
Limiting health condition (ref:no)	Yes					0.39 (0.08, 1.99)		0.40 (0.08, 2.08)		0.38 (0.07, 2.03)		0.46 (0.09, 2.43)		0.19 (0.02, 1.93)		0.35 (0.06, 2.07)
Pcs8						1.00 (0.95, 1.06)		1.01 (0.95, 1.07)		1.01 (0.95, 1.07)		1.01 (0.95, 1.07)		0.96 (0.89, 1.04)		0.99 (0.92, 1.06)
Mcs8						1.02 (0.97, 1.07)		1.02 (0.97, 1.07)		1.01 (0.96, 1.06)		1.02 (0.97, 1.07)		1.00 (0.94, 1.07)		1.04 (0.98, 1.10)
Type of settlement (ref:urban)	Town & Fringe							1.82 (0.79, 4.19)		1.93 (0.83, 4.48)		1.80 (0.77, 4.19)		2.11 (0.74, 6.07)		1.80 (0.67, 4.80)
	Village, Hamlet & Isolated Dwellings							2.53 (1.06, 6.05)	*	2.67 (1.11, 6.42)	*	2.48 (1.02, 6.02)	*	1.75 (0.60, 5.11)		3.04 (1.10, 8.43)	*
Baseline public transport commute share										2.40 (0.70, 8.31)
Change in car parking at work from parking to no parking (ref: no)	Yes to no											1.56 (0.60, 4.07)
Car ownership (ref:no car)	One car											4.00 (0.74, 21.64)
	Two or more cars											3.97 (0.69, 22.88)
Constant		0.14 (0.08, 0.23)	**	0.11 (0.06, 0.20)	**	0.09 (0.00, 10.16)		0.11 (0.00, 13.48)		0.10 (0.00, 13.00)		0.04 (0.00, 5.92)		0.74 (0.00, 494.80)		0.21 (0.00, 36.66)
		n=448		n=432		n=422		n=422		n=422		n=422		n=257		n=317
Multinomial logistic regression with ‘no change’ as the reference outcome category.
Exposure to the busway was defined as the negative square root of the distance from home to busway.
Values tabulated are relative risk ratios (95% confidence intervals).
*p<0.05; **p<0.01.
